# Supplementary material for: Characterizing Circulating Tumor Cells and Tumor-Derived Extracellular Vesicles in Metastatic Castration-Naive and Castration-Resistant Prostate Cancer Patients
Source: Cancers (Basel). 2022 Sep 10;14(18):4404. doi: 10.3390/cancers14184404 (PMC9497200; doi:10.3390/cancers14184404)
Supplement: Supplementary file 1 [file cancers-14-04404-s001.zip]

Archive with 1 entries (1 files):
- cancers-1867067-supplementary.pdf
